# Supplementary material for: Low levels of ribosomal RNA partly account for the very high photosynthetic phosphorus-use efficiency of Proteaceae species
Source: Plant Cell Environ. 2013 Dec 23;37(6):1276–98. doi: 10.1111/pce.12240 (PMC4260170; doi:10.1111/pce.12240)
Supplement: Figure S1 — Rates of expansion of Arabidopsis thaliana rosette leaves; plants were grown in short days (8 h/16 h light/dark). Table S1. Recovery of enzyme activities. Powdered samples were prepared from a standard greenhouse-grown Arabidopsis (‘Arabidopsis’) and from a mix in equal parts of Banksia attenuata, B. menziesii and B. candolleana (‘Banksia-mix’). These powders were either extracted and assayed for enzyme activities separately, or combined in a 1:1 ratio (Banksia-mix + Arabidopsis) before extraction. The recovery of Arabidopsis enzyme activity was calculated as 100 × [Activity in (‘Banksia-mix + Arabidopsis)’ – (Activity in ‘Banksia mix' × 0.5) ] / (Activity in ‘Arabidopsis’ × 0.5) × 100. This table also shows the abbreviations used for each enzyme, and assignment of each enzyme to a metabolic pathway as well as the dilution factor used for the assays and incubation times. Table S2. Threshold cycle values of external RNA standards in six Proteaceae species and in Arabidopsis thaliana. Table S3. Primers used for the determination of ribosome copy numbers in Proteaceae species and Arabidopsis taliana. List of the rRNA genes and spike controls (ArrayControl RNA Spikes; Applied Biosystems/Ambion, Darmstadt, Germany) use in qRT-PCRs. Table S4. Rates of expansion of Arabidopsis thaliana rosette leaves; plants were grown in short days (8 h/16 h light/dark). Table S5. Ribosome abundance in Arabidopsis thaliana and in six Proteaceae species. Table S6. Molecular weight of ribosomal proteins. Table S7. Percentage of investment of total phosphorus (P) in ribosomes. Table S8. Starch concentrations (μmol glucose units g–1 dry mass) of fully expanded, mature leaves of Banksia species growing in their natural habitat. Leaves were collected either before dawn or later during the day, which started sunny, but with some clouds after 1130 h. Mean values and SE (n = 6). The time to produce this amount of starch was calculated from the concentrations as shown here, the leaf area per unit d [file pce0037-1276-SD1.zip › pce12240-sup-0002-tableS4&figureS1.xlsx]

## Sheet: S Table Leaf Expansion Ara
Supporting Information Table S4 and Figure S1: Rates of expansion of Arabidopsis thaliana rosette leaves; plants were grown in short days (8 h/16 h light/dark).
Plants were grown at a 8 h day and 16 h night in a growth chamber,
The sizes of each leaves were measured between 28 DAS and 31 DAS. The measurments were started 1 hour before end of night (EN) and 1 hour before end of day (ED).
		Leaf expansion rate (mm2mm-2 day-1)					% leaf area comparing to final size											Rate of Leaf Initiation (Leaf/day)
		Leaf stage	Average	SD			Average	SD											Plant 1	Plant 2	Plant 3	Average
		4 oldest leaves	0.0122065	0.00193608			0.520716	0.160933										Number of leaves	19	18	17	18
		All other leaves with a length > 9mm	0.114315	0.0806456			0.798413	0.205506										RLI	0.575758	0.575758	0.575758	0.575758
		All leaves between 4-9 mm	0.36156	0.0842279			0.196391	0.0954223
		All leaves with a length 4 mm	0.527803	0.0478221			0.0429208	0.0236504
		Average of 3 plants
		Average						STDEV						% leaf area comparing to final size (comparing to the largest leaf)
		Leaf group	Leaf number	Length (mm)	width (mm)	area (mm2)		Leaf group	Leaf number	Length (mm)	width (mm)	area (mm2)		Leaf group	Leaf number	area (mm2)	Average	Age of leaf (Days)
	Oldest	a	1	8.43333	7.84	66.1278		a	1	0.636579	0.13	5.27197		a	1	0.379004	0.597151	33
			2	8.65667	7.82667	67.9554			2	0.536315	0.583809	9.21505			2	0.389479		31.2632
			3	11.3333	9.49333	107.749			3	0.710657	0.335012	10.5572			3	0.61755		29.5263
			4	12.3567	9.82	121.581			4	0.524436	0.825288	14.8267			4	0.69683		27.7895
		b	5	15.33	10.2733	157.535		b	5	0.590169	0.345591	9.14688		b	5	0.902893	0.781	26.0526
			6	15.6367	10.6233	166.284			6	0.419563	0.701593	14.8416			6	0.953037		24.3158
			7	16.65	10.4667	174.478			7	0.449333	0.693421	16.1294			7	1		22.5789
			8	15.8767	9.72333	154.59			8	1.57424	0.208407	18.724			8	0.886019		20.8421
			9	15.3533	9.34	144.094			9	1.4236	0.735459	24.4046			9	0.825862		19.1053
			10	12.78	7.47667	96.6495			10	1.31924	1.52919	27.0326			10	0.553936		17.3684
			11	11.87	6.86	81.5068			11	1.03937	0.36756	9.21938			11	0.467147		15.6316
		c	12	8.58667	5.93	51.7264		c	12	1.96887	0.615873	17.657		c	12	0.296464	0.196391	13.8947
			13	6.52667	4.83	32.5026			13	1.90484	0.788226	13.8068			13	0.186285		12.1579
			14	4.31333	4.13	18.5687			14	1.24428	0.91	9.7153			14	0.106424		10.4211
		d	15	3.81333	3.28	13.4328		d	15	1.52008	0.927739	9.19401		d	15	0.0769885	0.0429208	8.68421
			16	3	2.98667	9.30613			16	0.744849	0.703586	4.61956			16	0.0533371		6.94737
			17	2.77	2.61	7.2729			17	0.226274	0.381838	1.64827			17	0.0416838		5.21053
	Youngest		18	2.01	2.205	4.4091			18	0.240416	0.190919	0.146371			18	0.0252703		3.47368
			19	1.81	1.67	3.0227			19						19	0.0173243		1.73684
	Plant 1		16	8	16	8	16	8	16	8		Plant 2		16	8	16	8	16	8	16	8		Plant 3		16	8	16	8	16	8	16	8		Average		2008-10-02		2009-10-02		2010-10-02		2011-10-02		RGLR				SD
			EN	ED	EN	ED	EN	ED	EN	ED				EN	ED	EN	ED	EN	ED	EN	ED				EN	ED	EN	ED	EN	ED	EN	ED				EN	ED	EN	ED	EN	ED	EN	ED	Dark (hour)	Light (hour)	Day
	Leaf 1	Length (mm)	8.6	8.77	9.12	9.12	9.12	9.12	9.12	9.12		Leaf 1	Length (mm)	7.73	7.84	7.99	7.99	7.99	7.99	7.99	7.99		Leaf 1	Length (mm)	8.97	8.87	8.95	8.95	8.95	8.95	8.95	8.95		Leaf 1	Length (mm)	8.43333	8.49333	8.68667	8.68667	8.68667	8.68667	8.68667	8.68667	0.00307944	0.00151878	0.0106435		Leaf 1	Length (mm)
		Width (mm)	7.99	7.78	8.09	8.09	8.09	8.09	8.09	8.09			Width (mm)	7.77	7.9	7.74	7.74	7.74	7.74	7.74	7.74			Width (mm)	7.76	7.96	7.89	7.89	7.89	7.89	7.89	7.89			Width (mm)	7.84	7.88	7.90667	7.90667	7.90667	7.90667	7.90667	7.90667						Width (mm)
		Area (mm2)	68.714	68.2306	73.7808	73.7808	73.7808	73.7808	73.7808	73.7808			Area (mm2)	60.0621	61.936	61.8426	61.8426	61.8426	61.8426	61.8426	61.8426			Area (mm2)	69.6072	70.6052	70.6155	70.6155	70.6155	70.6155	70.6155	70.6155			Area (mm2)	66.1278	66.9239	68.7463	68.7463	68.7463	68.7463	68.7463	68.7463						Area (mm2)
		RLGR (hour)		-0.00339506	0.0282066	0	0	0	0	0			RLGR (hour)		0.0147744	-0.00054431	0	0	0	0	0			RLGR (hour)		0.00684597	5.26118e-05	0	0	0	0	0			RLGR (hour)		0.00607511	0.00923831	0	0	0	0	0						RLGR (hour)
		RLGR (day)			0.0711456	0.0782054	0	0	0	0			RLGR (day)			0.0292134	-0.00150915	0	0	0	0			RLGR (day)			0.0143817	0.000145871	0	0	0	0			RLGR (day)			0.0382469	0.025614	0	0	0	0						RLGR (day)
	Leaf 2	Length (mm)	9.17	9.64	9.89	9.89	9.89	9.89	9.89	9.89		Leaf 2	Length (mm)	8.1	8.14	8.56	8.56	8.56	8.56	8.56	8.56		Leaf 2	Length (mm)	8.7	8.98	8.7	8.7	8.7	8.7	8.7	8.7		Leaf 2	Length (mm)	8.65667	8.92	9.05	9.05	9.05	9.05	9.05	9.05	0.000994527	0.00624995	0.0114217		Leaf 2	Length (mm)
		Width (mm)	8.46	8.46	8.88	8.88	8.88	8.88	8.88	8.88			Width (mm)	7.31	7.57	7.34	7.34	7.34	7.34	7.34	7.34			Width (mm)	7.71	7.98	7.69	7.69	7.69	7.69	7.69	7.69			Width (mm)	7.82667	8.00333	7.97	7.97	7.97	7.97	7.97	7.97						Width (mm)
		Area (mm2)	77.5782	81.5544	87.8232	87.8232	87.8232	87.8232	87.8232	87.8232			Area (mm2)	59.211	61.6198	62.8304	62.8304	62.8304	62.8304	62.8304	62.8304			Area (mm2)	67.077	71.6604	66.903	66.903	66.903	66.903	66.903	66.903			Area (mm2)	67.9554	71.6115	72.5189	72.5189	72.5189	72.5189	72.5189	72.5189						Area (mm2)
		RLGR (hour)		0.0240371	0.0267098	0	0	0	0	0			RLGR (hour)		0.0191763	0.00701719	0	0	0	0	0			RLGR (hour)		0.031786	-0.0247763	0	0	0	0	0			RLGR (hour)		0.0249998	0.00298358	0	0	0	0	0						RLGR (hour)
		RLGR (day)			0.124039	0.0740554	0	0	0	0			RLGR (day)			0.0593317	0.0194558	0	0	0	0			RLGR (day)			-0.0025974	-0.0686945	0	0	0	0			RLGR (day)			0.0602578	0.00827224	0	0	0	0						RLGR (day)
	Leaf 3	Length (mm)	12.09	12.09	12.62	12.62	12.62	12.62	12.62	12.62		Leaf 3	Length (mm)	10.68	11.3	10.76	10.76	10.76	10.76	10.76	10.76		Leaf 3	Length (mm)	11.23	11.3	11.43	11.43	11.43	11.43	11.43	11.43		Leaf 3	Length (mm)	11.3333	11.5633	11.6033	11.6033	11.6033	11.6033	11.6033	11.6033	0.00918414	0.00378459	0.0150282		Leaf 3	Length (mm)
		Width (mm)	9.83	9.83	10.87	10.87	10.87	10.87	10.87	10.87			Width (mm)	9.16	9.22	9.23	9.23	9.23	9.23	9.23	9.23			Width (mm)	9.49	9.41	9.39	9.39	9.39	9.39	9.39	9.39			Width (mm)	9.49333	9.48667	9.83	9.83	9.83	9.83	9.83	9.83						Width (mm)
		area (mm2)	118.845	118.845	137.179	137.179	137.179	137.179	137.179	137.179			Area (mm2)	97.8288	104.186	99.3148	99.3148	99.3148	99.3148	99.3148	99.3148			Area (mm2)	106.573	106.333	107.328	107.328	107.328	107.328	107.328	107.328			area (mm2)	107.749	109.788	114.607	114.607	114.607	114.607	114.607	114.607						Area (mm2)
		RLGR (hour)		0	0.0517466	0	0	0	0	0			RLGR (hour)		0.0302768		0	0	0	0	0			RLGR (hour)			0.00335827	0	0	0	0	0			RLGR (hour)		0.0151384	0.0275524	0	0	0	0	0						RLGR (hour)
		RLGR (day)			0.143472	0.143472	0	0	0	0			RLGR (day)			0.0150756	-0.0478832	0	0	0	0			RLGR (day)			0.00705939	0.00931109	0	0	0	0			RLGR (day)			0.0552023	0.0349666	0	0	0	0						RLGR (day)
	Leaf 4	Length (mm)	12.96	12.74	13.02	13.02	13.26	13.26	13.26	13.26		Leaf 4	Length (mm)	12.01	12.74	12.53	12.53	12.53	12.53	12.53	12.53		Leaf 4	Length (mm)	12.1	12.36	12.4	12.4	12.4	12.4	12.4	12.4		Leaf 4	Length (mm)	12.3567	12.6133	12.65	12.65	12.73	12.73	12.73	12.73	0.00367855	0.00574291	0.0117326		Leaf 4	Length (mm)
		Width (mm)	10.56	10.64	10.91	10.91	10.91	10.91	10.91	10.91			Width (mm)	8.93	9.15	9.26	9.26	9.26	9.26	9.26	9.26			Width (mm)	9.97	9.88	9.87	9.87	9.87	9.87	9.87	9.87			Width (mm)	9.82	9.89	10.0133	10.0133	10.0133	10.0133	10.0133	10.0133						Width (mm)
		Area (mm2)	136.858	135.554	142.048	142.048	144.667	144.667	144.667	144.667			Area (mm2)	107.249	116.571	116.028	116.028	116.028	116.028	116.028	116.028			Area (mm2)	120.637	122.117	122.388	122.388	122.388	122.388	122.388	122.388			Area (mm2)	121.581	124.747	126.821	126.821	127.694	127.694	127.694	127.694						Area (mm2)
		RLGR (hour)			0.0168793	0	0.00658783	0	0	0			RLGR (hour)		0.0400802		0	0	0	0	0			RLGR (hour)		0.00586308	0.000800105	0	0	0	0	0			RLGR (hour)		0.0229717	0.00883969	0	0.00219594	0	0	0						RLGR (hour)
		RLGR (day)			0.0372255	0.0467993	0.0182653	0.0182653	0	0			RLGR (day)			0.0786738	-0.00467071	0	0	0	0			RLGR (day)			0.0144103	0.00221836	0	0	0	0			RLGR (day)			0.0434365	0.0147823	0.00608845	0.00608845	0	0						RLGR (day)
	Leaf 5	Length (mm)	15.96	15.72	16.66	16.7	17.01	17.36	17.38	17.38		Leaf 5	Length (mm)	15.24	15.61	15.81	16.29	16.59	16.88	17.11	17.11		Leaf 5	Length (mm)	14.79	15.05	15.4	15.77	15.77	15.77	15.77	15.77		Leaf 5	Length (mm)	15.33	15.46	15.9567	16.2533	16.4567	16.67	16.7533	16.7533	0.0103387	0.0111705	0.0507823		Leaf 5	Length (mm)
		Width (mm)	10.25	10.98	11.18	11.28	11.4	11.49	11.74	11.74			Width (mm)	10.63	10.93	11.26	11.25	11.57	11.57	11.57	11.74			Width (mm)	9.94	10.16	10.21	10.31	10.31	10.31	10.31	10.31			Width (mm)	10.2733	10.69	10.8833	10.9467	11.0933	11.1233	11.2067	11.2633						Width (mm)
		Area (mm2)	163.59	172.606	186.259	188.376	193.914	199.466	204.041	204.041			Area (mm2)	162.001	170.617	178.021	183.262	191.946	195.302	197.963	200.871			Area (mm2)	147.013	152.908	157.234	162.589	162.589	162.589	162.589	162.589			Area (mm2)	157.535	165.377	173.838	178.076	182.816	185.786	188.198	189.167						Area (mm2)
		RLGR (hour)		0.0257982	0.0274573	0.00543553	0.0104504	0.0135763	0.00817869	0			RLGR (hour)		0.0249198	0.0153201	0.0139558	0.0166978	0.00833367	0.00488121	0.00701451			RLGR (hour)		0.018908	0.0100623	0.0161046	0	0	0	0			RLGR (hour)		0.0232087	0.0176132	0.011832	0.00904941	0.00730331	0.0043533	0.00233817						RLGR (hour)
		RLGR (day)			0.129774	0.0874307	0.0402777	0.0572058	0.0509072	0.0226761			RLGR (day)			0.0942955	0.0714965	0.0753164	0.0636255	0.030863	0.0281199			RLGR (day)			0.0672168	0.0613873	0.0334886	0	0	0			RLGR (day)			0.0970954	0.0734382	0.0496942	0.0402771	0.0272567	0.016932						RLGR (day)
	Leaf 6	Length (mm)	15.8	15.67	16.04	16.74	17.35	18.07	18.16	18.16		Leaf 6	Length (mm)	15.16	15.86	16.21	16.82	16.88	16.93	17.51	17.91		Leaf 6	Length (mm)	15.95	16.43	17.13	16.9	17.19	17.65	18.11	18.11		Leaf 6	Length (mm)	15.6367	15.9867	16.46	16.82	17.14	17.55	17.9267	18.06	0.0193393	0.0114726	0.0786144		Leaf 6	Length (mm)
		Width (mm)	11.24	11.41	11.56	11.54	12.02	12.23	12.54	12.66			Width (mm)	9.86	9.94	10.26	10.18	11.18	11.18	11.18	11.18			Width (mm)	10.77	10.78	11.06	11.28	11.37	11.37	11.8	11.8			Width (mm)	10.6233	10.71	10.96	11	11.5233	11.5933	11.84	11.88						Width (mm)
		Area (mm2)	177.592	178.795	185.422	193.18	208.547	220.996	227.726	229.906			Area (mm2)	149.478	157.648	166.315	171.228	188.718	189.277	195.762	200.234			Area (mm2)	171.781	177.115	189.458	190.632	195.45	200.68	213.698	213.698			Area (mm2)	166.284	171.186	180.398	185.013	197.572	203.651	212.395	214.612						area (mm2)
		RLGR (hour)		0.00324579	0.0131279	0.0197091	0.0276075	0.0278828	0.0108202	0.00458002			RLGR (hour)		0.0255937	0.0193011	0.0140001	0.03508	0.00142236	0.0121493	0.0108621			RLGR (hour)		0.014705	0.0242967	0.00297126	0.00900287	0.0126995	0.0226682	0			RLGR (hour)		0.0145148	0.0189086	0.0122268	0.0238968	0.0140016	0.0152126	0.00514737						RLGR (hour)
		RLGR (day)			0.0431477	0.0773821	0.117528	0.134525	0.0879805	0.0395237			RLGR (day)			0.106735	0.0826264	0.126375	0.10022	0.0366427	0.056272			RLGR (day)			0.097943	0.0735434	0.0311398	0.0513692	0.0892577	0.0628497			RLGR (day)			0.0826084	0.0778506	0.0916809	0.0953713	0.0712936	0.0528818						RLGR (day)
	Leaf 7	Length (mm)	16.78	17.52	18.1	18.37	19.49	19.6	19.98	20		Leaf 7	Length (mm)	16.15	16.44	16.76	17.25	18.54	18.8	19.62	19.62		Leaf 7	Length (mm)	17.02	17.6	17.55	17.71	18.42	18.77	19.27	19.27		Leaf 7	Length (mm)	16.65	17.1867	17.47	17.7767	18.8167	19.0567	19.6233	19.63	0.0204574	0.0147628	0.0856916		Leaf 7	Length (mm)
		Width (mm)	10.65	10.27	10.25	10.84	11.38	11.9	11.91	12.16			Width (mm)	9.7	10.6	11.19	10.68	10.9	10.92	10.98	11.34			Width (mm)	11.05	11.21	11.25	11.32	11.67	11.67	12.16	12.16			Width (mm)	10.4667	10.6933	10.8967	10.9467	11.3167	11.4967	11.6833	11.8867						Width (mm)
		Area (mm2)	178.707	179.93	185.525	199.131	221.796	233.24	237.962	243.2			Area (mm2)	156.655	174.264	187.544	184.23	202.086	205.296	215.428	222.491			Area (mm2)	188.071	197.296	197.438	200.477	214.961	219.046	234.323	234.323			area (mm2)	174.478	183.83	190.169	194.613	212.948	219.194	229.238	233.338						Area (mm2)
		RLGR (hour)		0.00328094	0.0110437	0.0340343	0.0388796	0.0241935	0.00722869	0.0104711			RLGR (hour)		0.0512279	0.0264894	-0.00857473	0.0333653	0.00757871	0.0173744	0.0155142			RLGR (hour)		0.0230281	0.000258581	0.00734738	0.0251599	0.00905186	0.0243166	0			RLGR (hour)		0.0258457	0.0125972	0.0109356	0.0324683	0.013608	0.0163066	0.00866176						RLGR (hour)
		RLGR (day)			0.0374421	0.101392	0.178569	0.158106	0.0703512	0.0418162			RLGR (day)			0.17997	0.0556136	0.0746777	0.108268	0.0639315	0.0804329			RLGR (day)			0.0486025	0.0159954	0.0850364	0.0885808	0.0862429	0.0674201			RLGR (day)			0.0886714	0.0576669	0.112761	0.118318	0.0735085	0.0632231						RLGR (day)
	Leaf 8	Length (mm)	17.66	18.22	18.6	18.72	19.25	19.61	20.55	21.42		Leaf 8	Length (mm)	14.68	16.06	17.14	17.12	17.53	17.79	18.02	19.19		Leaf 8	Length (mm)	15.29	16.23	17.45	17.93	18.46	18.75	19.63	20.48		Leaf 8	Length (mm)	15.8767	16.8367	17.73	17.9233	18.4133	18.7167	19.4	20.3633	0.0246173	0.0318402	0.127407		Leaf 8	Length (mm)
		Width (mm)	9.95	10.81	10.93	10.87	11.27	12.06	12.06	12.02			Width (mm)	9.54	10.12	10.31	11.25	11.9	12.29	12.94	12.94			Width (mm)	9.68	10.26	10.42	10.42	10.98	11.06	11.38	11.38			Width (mm)	9.72333	10.3967	10.5533	10.8467	11.3833	11.8033	12.1267	12.1133						Width (mm)
		Area (mm2)	175.717	196.958	203.298	203.486	216.947	236.497	247.833	257.468			Area (mm2)	140.047	162.527	176.713	192.6	208.607	218.639	233.179	248.319			Area (mm2)	148.007	166.52	181.829	186.831	202.691	207.375	223.389	233.062			Area (mm2)	154.59	175.335	187.28	194.306	209.415	220.837	234.8	246.283						Area (mm2)
		RLGR (hour)		0.0548786	0.0114266	0.000445451	0.0231034	0.0414912	0.0168872	0.0183424			RLGR (hour)		0.0715893	0.0301826	0.0413988	0.028795	0.022588	0.0232213	0.0302519			RLGR (hour)		0.0566755	0.0317221	0.0130495	0.0293875	0.0109871	0.0268297	0.0203852			RLGR (hour)		0.0610478	0.0244438	0.0182979	0.0270953	0.0250221	0.0223127	0.0229931						RLGR (hour)
		RLGR (day)			0.145798	0.0326076	0.0649825	0.150335	0.1331	0.0849632			RLGR (day)			0.23255	0.16977	0.165923	0.126807	0.111353	0.12729			RLGR (day)			0.205806	0.115088	0.108615	0.104326	0.0972348	0.116777			RLGR (day)			0.194718	0.105822	0.113173	0.127156	0.113896	0.109677						RLGR (day)
	Leaf 9	Length (mm)	16.65	16.75	17.76	18.3	19.14	19.95	20.7	20.7		Leaf 9	Length (mm)	13.83	15.06	15.28	16.64	17.3	17.49	18.87	18.87		Leaf 9	Length (mm)	15.58	16.22	17.18	17.77	19.03	19.2	20.2	20.68		Leaf 9	Length (mm)	15.3533	16.01	16.74	17.57	18.49	18.88	19.9233	20.0833	0.0307667	0.0248142	0.137382		Leaf 9	Length (mm)
		Width (mm)	10.06	10.05	10.38	10.5	10.95	11.16	11.41	11.95			Width (mm)	8.59	9.18	8.72	9.23	10.19	10.19	10.26	10.97			Width (mm)	9.37	9.07	9.59	9.79	10.43	10.43	10.98	10.98			Width (mm)	9.34	9.43333	9.56333	9.84	10.5233	10.5933	10.8833	11.3						Width (mm)
		Area (mm2)	167.499	168.338	184.349	192.15	209.583	222.642	236.187	247.365			Area (mm2)	118.8	138.251	133.242	153.587	176.287	178.223	193.606	207.004			Area (mm2)	145.985	147.115	164.756	173.968	198.483	200.256	221.796	227.066			Area (mm2)	144.094	151.235	160.782	173.235	194.784	200.374	217.196	227.145						Area (mm2)
		RLGR (hour)		0.00240137	0.0327704	0.0199317	0.0313222	0.029068	0.0213009	0.0222373			RLGR (hour)		0.0729189	-0.0133108	0.0683378	0.049717	0.00525275	0.0298602	0.0321776			RLGR (hour)		0.0037107	0.0408461	0.0261639	0.0475476	0.00427692	0.036847	0.0112936			RLGR (hour)		0.0263436	0.0201019	0.0381444	0.0428623	0.0128659	0.029336	0.0219028						RLGR (hour)
		RLGR (day)			0.0958522	0.132305	0.12829	0.147289	0.119504	0.1053			RLGR (day)			0.114725	0.105199	0.279949	0.148768	0.0937129	0.149701			RLGR (day)			0.120966	0.167656	0.186236	0.140723	0.111055	0.125646			RLGR (day)			0.110514	0.135053	0.198159	0.145593	0.108091	0.126882						RLGR (day)
	Leaf 10	Length (mm)	11.38	11.98	12.52	13.96	15.2	15.46	16.5	16.52		Leaf 10	Length (mm)	12.96	14	14.14	15.77	16.1	16.28	18.59	18.87		Leaf 10	Length (mm)	14	14.91	16.28	16.69	16.59	17.14	18.61	19.32		Leaf 10	Length (mm)	12.78	13.63	14.3133	15.4733	15.9633	16.2933	17.9	18.2367	0.032494	0.0356873	0.170397		Leaf 10	Length (mm)
		Width (mm)	5.75	5.98	5.96	6.67	6.91	6.91	7.19	7.28			Width (mm)	8.66	7.78	7.83	8.37	8.8	9.15	9.61	9.38			Width (mm)	8.02	9.17	9.66	9.68	9.81	10.12	10.6	10.99			Width (mm)	7.47667	7.64333	7.81667	8.24	8.50667	8.72667	9.13333	9.21667						Width (mm)
		Area (mm2)	65.435	71.6404	74.6192	93.1132	105.032	106.829	118.635	120.266			Area (mm2)	112.234	108.92	110.716	131.995	141.68	148.962	178.65	177.001			Area (mm2)	112.28	136.725	157.265	161.559	162.748	173.457	197.266	212.327			Area (mm2)	96.6495	105.762	114.2	128.889	136.487	143.082	164.85	169.864						Area (mm2)
		RLGR (hour)		0.0435703	0.0146934	0.10648	0.0434428	0.00815633	0.0378079	0.00656478			RLGR (hour)		-0.0144119	0.00589936	0.0845386	0.0255385	0.0241027	0.0655477	-0.00446029			RLGR (hour)		0.0947243	0.0504805	0.0129557	0.00264401	0.0306458	0.0463915	0.0353814			RLGR (hour)		0.0412942	0.0236911	0.0679913	0.0238751	0.0209683	0.0499157	0.0124953						RLGR (hour)
		RLGR (day)			0.131341	0.262157	0.341867	0.13741	0.121786	0.118477			RLGR (day)			-0.0136122	0.19215	0.246601	0.120928	0.231857	0.172462			RLGR (day)			0.336935	0.166902	0.0342714	0.0710569	0.192351	0.202198			RLGR (day)			0.151555	0.20707	0.20758	0.109798	0.181998	0.164379						RLGR (day)
	Leaf 11	Length (mm)	12.96	13.6	15	16.3	16.89	17.96	18.84	19.37		Leaf 11	Length (mm)	11.76	12.65	13.88	14.83	16.54	17.43	18.21	19.37		Leaf 11	Length (mm)	10.89	12.03	12.96	13.76	15.35	15.97	17.49	18.12		Leaf 11	Length (mm)	11.87	12.76	13.9467	14.9633	16.26	17.12	18.18	18.9533	0.0681658	0.035336	0.264246		Leaf 11	Length (mm)
		Width (mm)	6.81	6.93	8.67	9.03	10.37	10.37	10.84	10.84			Width (mm)	7.25	7.12	7.98	7.98	9.01	9.01	9.84	9.87			Width (mm)	6.52	6.93	7.7	7.8	8.6	9.1	9.72	9.72			Width (mm)	6.86	6.99333	8.11667	8.27	9.32667	9.49333	10.1333	10.1433						Width (mm)
		Area (mm2)	88.2576	94.248	130.05	147.189	175.149	186.245	204.226	209.971			Area (mm2)	85.26	90.068	110.762	118.343	149.025	157.044	179.186	191.182			Area (mm2)	71.0028	83.3679	99.792	107.328	132.01	145.327	170.003	176.126			Area (mm2)	81.5068	89.228	113.535	124.287	152.062	162.872	184.472	192.426						Area (mm2)
		RLGR (hour)		0.0315805	0.116133	0.0595345	0.0627288	0.0295393	0.0332401	0.0133417			RLGR (hour)		0.0263819	0.0745954	0.031837	0.0831447	0.0252044	0.0475724	0.0311616			RLGR (hour)		0.0772054	0.064858	0.0350101	0.0746552	0.0462185	0.0565639	0.0170176			RLGR (hour)		0.0450559	0.0851955	0.0421272	0.0735096	0.0336541	0.0457921	0.0205069						RLGR (hour)
		RLGR (day)			0.387659	0.445788	0.29772	0.235347	0.153587	0.119904			RLGR (day)			0.261682	0.273026	0.296729	0.282937	0.18431	0.196697			RLGR (day)			0.340369	0.252626	0.27979	0.303097	0.252937	0.192216			RLGR (day)			0.329903	0.323813	0.291413	0.273794	0.196945	0.169606						RLGR (day)
	Leaf 12	Length (mm)	10.86	11.51	12.56	13.45	14.73	15.75	16.56	16.84		Leaf 12	Length (mm)	7.47	8.4	9.14	10.84	11.99	12.25	14.47	14.73		Leaf 12	Length (mm)	7.43	8.11	9.8	10.02	10.97	11.52	12.53	13.18		Leaf 12	Length (mm)	8.58667	9.34	10.5	11.4367	12.5633	13.1733	14.52	14.9167	0.0743064	0.0434067	0.301869		Leaf 12	Length (mm)
		Width (mm)	6.64	6.3	6.94	7.56	8.01	8.4	9.67	9.67			Width (mm)	5.61	5.64	6.01	6.07	6.77	7.27	7.61	8.22			Width (mm)	5.54	5.9	6.78	6.81	7.16	7.34	9.03	9.03			Width (mm)	5.93	5.94667	6.57667	6.81333	7.31333	7.67	8.77	8.97333						Width (mm)
		Area (mm2)	72.1104	72.513	87.1664	101.682	117.987	132.3	160.135	162.843			Area (mm2)	41.9067	47.376	54.9314	65.7988	81.1723	89.0575	110.117	121.081			Area (mm2)	41.1622	47.849	66.444	68.2362	78.5452	84.5568	113.146	119.015			Area (mm2)	51.7264	55.9127	69.5139	78.5723	92.5683	101.971	127.799	134.313						Area (mm2)
		RLGR (hour)		0.00267744	0.0663831	0.0740734	0.0536418	0.0550605	0.0688694	0.00806316			RLGR (hour)		0.0589918	0.0533687	0.0868101	0.0757316	0.0445832	0.0765561	0.0456448			RLGR (hour)		0.0723896	0.118413	0.0127995	0.0507465	0.0354659	0.105048	0.0243213			RLGR (hour)		0.0446863	0.0793881	0.0578943	0.0600399	0.0450365	0.0834911	0.0260098						RLGR (hour)
		RLGR (day)			0.189621	0.338084	0.302758	0.263222	0.305441	0.207713			RLGR (day)			0.270639	0.328486	0.390489	0.302681	0.304967	0.307174			RLGR (day)			0.478839	0.354925	0.167315	0.214448	0.365004	0.341829			RLGR (day)			0.313033	0.340498	0.286854	0.260117	0.325137	0.285572						RLGR (day)
8.3	Leaf 13	Length (mm)	8.31	9.2	9.69	10.79	12.09	12.44	13.21	14.17		Leaf 13	Length (mm)	6.75	7.61	8.61	9.58	11.19	11.85	12.96	13.47		Leaf 13	Length (mm)	4.52	4.73	5.45	5.77	6.58	6.68	8.36	8.36		Leaf 13	Length (mm)	6.52667	7.18	7.91667	8.71333	9.95333	10.3233	11.51	12	0.0742429	0.0540099	0.324907		Leaf 13	Length (mm)
		Width (mm)	5.44	6.02	6.33	6.81	7.77	8.02	9.27	8.54			Width (mm)	5.11	5.39	5.49	5.69	6.17	6.77	7.01	7.67			Width (mm)	3.94	3.94	4.28	4.96	5.32	5.55	6.43	6.52			Width (mm)	4.83	5.11667	5.36667	5.82	6.42	6.78	7.57	7.57667						Width (mm)
		Area (mm2)	45.2064	55.384	61.3377	73.4799	93.9393	99.7688	122.457	121.012			Area (mm2)	34.4925	41.0179	47.2689	54.5102	69.0423	80.2245	90.8496	103.315			Area (mm2)	17.8088	18.6362	23.326	28.6192	35.0056	37.074	53.7548	54.5072			Area (mm2)	32.5026	38.346	43.9775	52.2031	65.9957	72.3558	89.0204	92.9446						Area (mm2)
		RLGR (hour)		0.0976474	0.0368262	0.0868585	0.0885948	0.0289533	0.0739028	-0.00570799			RLGR (hour)		0.0833236	0.0511594	0.068545	0.0852386	0.0721875	0.0448593	0.0618321			RLGR (hour)		0.0218391	0.0809578	0.0983481	0.0726506	0.0276073	0.133996	0.00668441			RLGR (hour)		0.0676034	0.0563145	0.0845839	0.0821613	0.042916	0.0842528	0.0209362						RLGR (hour)
		RLGR (day)			0.305156	0.282721	0.426254	0.305844	0.265109	0.193033			RLGR (day)			0.315111	0.284379	0.378867	0.386441	0.274486	0.252953			RLGR (day)			0.269876	0.428972	0.405939	0.258838	0.428925	0.385417			RLGR (day)			0.296714	0.332024	0.403687	0.317041	0.32284	0.277134						RLGR (day)
	Leaf 14	Length (mm)	5.75	6.34	7.59	8.61	10.51	11.57	11.92	12.9		Leaf 14	Length (mm)	3.58	4.53	4.89	6.23	7.25	8.2	9.65	10.56		Leaf 14	Length (mm)	3.61	4.52	5.45	6.9	7.6	7.9	9.16	10.27		Leaf 14	Length (mm)	4.31333	5.13	5.97667	7.24667	8.45333	9.22333	10.2433	11.2433	0.101895	0.0964335	0.457904		Leaf 14	Length (mm)
		Width (mm)	5.18	4.4	5.54	5.73	6.51	6.51	7.94	7.97			Width (mm)	3.57	3.81	4.46	4.51	4.97	5.21	6.13	6.4			Width (mm)	3.64	3.91	4.28	4.98	5.55	5.6	6.43	6.87			Width (mm)	4.13	4.04	4.76	5.07333	5.67667	5.77333	6.83333	7.08						Width (mm)
		Area (mm2)	29.785	27.896	42.0486	49.3353	68.4201	75.3207	94.6448	102.813			Area (mm2)	12.7806	17.2593	21.8094	28.0973	36.0325	42.722	59.1545	67.584			Area (mm2)	13.1404	17.6732	23.326	34.362	42.18	44.24	58.8988	70.5549			Area (mm2)	18.5687	20.9428	29.0613	37.2649	48.8775	54.0942	70.8994	80.3173						Area (mm2)
		RLGR (hour)			0.148	0.0768542	0.11795	0.0462087	0.0823692	0.0398092			RLGR (hour)		0.144473	0.084394	0.121827	0.0897168	0.0818935	0.117377	0.0640646			RLGR (hour)		0.142518	0.100094	0.186292	0.0739363	0.0229308	0.103222	0.086836			RLGR (hour)		0.143495	0.110829	0.128324	0.0938677	0.0503443	0.100989	0.0635699						RLGR (hour)
		RLGR (day)			0.344821	0.570157	0.486841	0.423115	0.324464	0.311157			RLGR (day)			0.534413	0.487322	0.50208	0.419041	0.495731	0.458657			RLGR (day)			0.573877	0.664902	0.592378	0.252678	0.333875	0.466762			RLGR (day)			0.48437	0.574127	0.527099	0.364945	0.38469	0.412192						RLGR (day)
	Leaf 15	Length (mm)	5.56	5.98	7.11	8.51	9.3	10.68	11.75	12.1		Leaf 15	Length (mm)	3.09	3.74	3.91	4.73	5.75	7	7.8	8.65		Leaf 15	Length (mm)	2.79	2.94	3.45	4.08	4.96	5.69	7.73	9.16		Leaf 15	Length (mm)	3.81333	4.22	4.82333	5.77333	6.67	7.79	9.09333	9.97	0.0958744	0.106076	0.499004		Leaf 15	Length (mm)
		Width (mm)	4.31	4.57	5.21	5.56	6.45	6.5	7.3	7.42			Width (mm)	3.02	3.31	3.72	4.23	4.56	4.99	5.58	6.09			Width (mm)	2.51	3.14	3.54	4.12	4.12	4.54	5.58	5.58			Width (mm)	3.28	3.67333	4.15667	4.63667	5.04333	5.34333	6.15333	6.36333						Width (mm)
		Area (mm2)	23.9636	27.3286	37.0431	47.3156	59.985	69.42	85.775	89.782			Area (mm2)	9.3318	12.3794	14.5452	20.0079	26.22	34.93	43.524	52.6785			Area (mm2)	7.0029	9.2316	12.213	16.8096	20.4352	25.8326	43.1334	51.1128			Area (mm2)	13.4328	16.3132	21.2671	28.0444	35.5467	43.3942	57.4775	64.5244						Area (mm2)
		RLGR (hour)		0.063189	0.109698	0.117704	0.0855715	0.0702499	0.0763015	0.0219563			RLGR (hour)		0.135905	0.0581504	0.153342	0.0975245	0.137933	0.0793361	0.091801			RLGR (hour)		0.132876	0.100941	0.153623	0.0704427	0.112712	0.184903	0.0816264			RLGR (hour)		0.110657	0.0895967	0.141556	0.0845129	0.106965	0.113514	0.0651279						RLGR (hour)
		RLGR (day)			0.435546	0.548906	0.482012	0.383335	0.357633	0.257209			RLGR (day)			0.443833	0.480093	0.589261	0.557219	0.50679	0.410861			RLGR (day)			0.556177	0.599318	0.514758	0.429687	0.747039	0.682398			RLGR (day)			0.478519	0.542772	0.528677	0.456747	0.537154	0.450156						RLGR (day)
	Leaf 16	Length (mm)	3.86	3.91	4.36	5.51	6.41	7.4	9.05	9.13		Leaf 16	Length (mm)	2.56	3.06	3.18	4.23	4.85	5.15	5.86	6.42		Leaf 16	Length (mm)	2.58	3.15	3.27	4.15	5.21	5.52				Leaf 16	Length (mm)	3	3.37333	3.60333	4.63	5.49	6.02333	7.455	7.775	0.0820746	0.109527	0.48066		Leaf 16	Length (mm)
		Width (mm)	3.79	3.81	3.98	4.59	4.95	5.62	6.09	6.26			Width (mm)	2.48	2.89	3.04	3.69	4.04	4.34	5.07	5.3			Width (mm)	2.69	3.15	3.52	3.99	4.53	4.95					Width (mm)	2.98667	3.28333	3.51333	4.09	4.50667	4.97	5.58	5.78						Width (mm)
		Area (mm2)	14.6294	14.8971	17.3528	25.2909	31.7295	41.588	55.1145	57.1538			Area (mm2)	6.3488	8.8434	9.6672	15.6087	19.594	22.351	29.7102	34.026			Area (mm2)	6.9402	9.9225	11.5104	16.5585	23.6013	27.324					Area (mm2)	9.30613	11.221	12.8435	19.1527	24.9749	30.421	42.4124	45.5899						Area (mm2)
		RLGR (hour)		0.0087203	0.0550342	0.18115	0.0818016	0.130114	0.101566	0.0174725			RLGR (hour)		0.159372	0.0321242	0.230393	0.0820154	0.0633091	0.102655	0.0652264			RLGR (hour)		0.171909	0.0535406	0.174878	0.127824	0.0704341					RLGR (hour)		0.113334	0.0468997	0.195474	0.0972135	0.0879525	0.10211	0.0413495						RLGR (hour)
		RLGR (day)			0.170721	0.529278	0.603493	0.497367	0.552166	0.317934			RLGR (day)			0.420473	0.568157	0.706485	0.359043	0.416267	0.420254			RLGR (day)			0.50592	0.512095	0.718051	0.500866					RLGR (day)			0.365705	0.53651	0.676009	0.452425	0.484217	0.369094						RLGR (day)
	Leaf 17	Length (mm)	2.93	3.02	3.5	4.59	5.3	6.09	8	8.73		Leaf 17	Length (mm)	2.61	2.81	3.75	4	4.26	5.3				Leaf 17	Length (mm)		3.57	4.48	5.3						Leaf 17	Length (mm)	2.77	3.13333	3.91	4.63	4.78	5.695	8	8.73	0.143873	0.0976881	0.587284		Leaf 17	Length (mm)
		Width (mm)	2.88	3.05	3.41	4.07	4.54	4.74	5.76	6.03			Width (mm)	2.34	2.81	3.33	3.56	4	4.49					Width (mm)		2.48	4.49	4.49							Width (mm)	2.61	2.78	3.74333	4.04	4.27	4.615	5.76	6.03						Width (mm)
		Area (mm2)	8.4384	9.211	11.935	18.6813	24.062	28.8666	46.08	52.6419			Area (mm2)	6.1074	7.8961	12.4875	14.24	17.04	23.797					Area (mm2)		8.8536	20.1152	23.797							Area (mm2)	7.2729	8.65357	14.8459	18.9061	20.551	26.3318	46.08	52.6419						Area (mm2)
		RLGR (hour)		0.0421294	0.0934422	0.215465	0.0912904	0.0875482	0.168685	0.0640236			RLGR (hour)		0.123527	0.165318	0.0631548	0.064744	0.160618					RLGR (hour)			0.295987	0.0808312							RLGR (hour)		0.0828284	0.184916	0.119817	0.0780172	0.124083	0.168685	0.0640236						RLGR (hour)
		RLGR (day)			0.346683	0.707125	0.701159	0.435162	0.649745	0.600827			RLGR (day)			0.715227	0.589686	0.310835	0.513505					RLGR (day)				0.988735							RLGR (day)			0.530955	0.761849	0.505997	0.474333	0.649745	0.600827						RLGR (day)
	Leaf 18	Length (mm)	2.18	2.37	2.99	3.47	4.57	4.95	5.35	6.03		Leaf 18	Length (mm)	1.84	2.73	3.18	3.35						Leaf 18	Length (mm)										Leaf 18	Length (mm)	2.01	2.55	3.085	3.41	4.57	4.95	5.35	6.03	0.0936855	0.135358	0.544265		Leaf 18	Length (mm)
		Width (mm)	2.07	2.46	2.65	3.47	3.82	4.15	4.48	4.95			Width (mm)	2.34	2.86	3	3.54							Width (mm)											Width (mm)	2.205	2.66	2.825	3.505	3.82	4.15	4.48	4.95						Width (mm)
		Area (mm2)	4.5126	5.8302	7.9235	12.0409	17.4574	20.5425	23.968	29.8485			Area (mm2)	4.3056	7.8078	9.54	11.859							Area (mm2)											area (mm2)	4.4091	6.819	8.73175	11.95	17.4574	20.5425	23.968	29.8485						Area (mm2)
		RLGR (hour)		0.123195	0.110648	0.201244	0.133974	0.0782577	0.0556244	0.105516			RLGR (hour)		0.286234	0.0722683	0.10464							RLGR (hour)											RLGR (hour)		0.204715	0.0914582	0.152942	0.133974	0.0782577	0.0556244	0.105516						RLGR (hour)
		RLGR (day)			0.56296	0.725258	0.789931	0.534187	0.316956	0.373639			RLGR (day)			0.795577	0.417964							RLGR (day)											RLGR (day)			0.679268	0.571611	0.789931	0.534187	0.316956	0.373639						RLGR (day)
	Leaf 19	Length (mm)	1.81	2.21	2.87	3.32	3.51	4.32				Leaf 19	Length (mm)											Length (mm)										Leaf 19	Length (mm)	1.81	2.21	2.87	3.32	3.51	4.32			0.12957	0.167467	0.667076		Leaf 19	Length (mm)
		Width (mm)	1.67	2.21	2.87	2.99	3.44	4.08					Width (mm)											Width (mm)											Width (mm)	1.67	2.21	2.87	2.99	3.44	4.08								Width (mm)
		Area (mm2)	3.0227	4.8841	8.2369	9.9268	12.0744	17.6256					Area (mm2)											Area (mm2)											area (mm2)	3.0227	4.8841	8.2369	9.9268	12.0744	17.6256								Area (mm2)
		RLGR (hour)		0.230752	0.188502	0.0897424	0.0706377	0.181907					RLGR (hour)											RLGR (hour)											RLGR (hour)		0.230752	0.188502	0.0897424	0.0706377	0.181907								RLGR (hour)
					1.00247	0.709253	0.382463	0.574114					RLGR (day)											RLGR (day)											RLGR (day)			1.00247	0.709253	0.382463	0.574114
[truncated: 8 more columns]
